# Supplementary material for: Effects of a Fruit- and Vegetable-Enriched Breakfast on Cognition, Attention, and Mood in Primary School Children: A Randomized Controlled Trial
Source: Nutrients. 2026 Feb 10;18(4):581. doi: 10.3390/nu18040581 (PMC12943250; doi:10.3390/nu18040581)
Supplement: Supplementary file 1 [file nutrients-18-00581-s001.zip]

Archive with 1 entries (1 files):
- nutrients-4136669-supplementary.pdf
